# Supplementary material for: Which Is the Best Surgical Approach for Female-to-Male Sexual Reassignment? A Systematic Review of Hysterectomy and Salpingo-Oophorectomy Options from the Gynecological Perspective
Source: Medicina (Kaunas). 2024 Jul 4;60(7):1095. doi: 10.3390/medicina60071095 (PMC11278962; doi:10.3390/medicina60071095)
Supplement: Supplementary file 1 [file medicina-60-01095-s001.zip]

Archive with 1 entries (1 files):
- medicina-3041145-supplementary.pdf
